# Supplementary material for: Musical Creativity and Depth of Implicit Knowledge: Spectral and Temporal Individualities in Improvisation
Source: Front Comput Neurosci. 2018 Nov 13;12:89. doi: 10.3389/fncom.2018.00089 (PMC6243102; doi:10.3389/fncom.2018.00089)
Supplement: Supplementary file 1 [file Table_1.XLSX]

## Sheet: Sheet1
Pitch sequence without rhythms							Rhythm sequence without pitches
1st-order	2nd-order	3rd-order	4th-order	5th-order	6th-order		1st-order	2nd-order	3rd-order	4th-order	5th-order	6th-order
0,-1	0,-1,-2	0,-1,-2,-3	0,-1,-2,-3,-4	0,-1,-2,-3,-4,-5	0,-1,-2,-1,-2,-3,-2		1,1	1,0.5,0.5	1,0.5,0.5,0.5	1,0.5,0.5,0.5,0.5	1,0.5,0.5,0.5,0.5,0.5	1,0.5,0.5,0.5,0.5,0.5,0.5
0,-2	0,-1,-3	0,-1,-3,-4	0,-2,-4,0,-2	0,-2,-4,-7,-2,-4	0,-1,-2,-3,-4,-5,-6		1,2	1,0.5,1	1,0.667,0.667,0.667	1,1,1,1,1	1,0.5,1,0.5,1,0.5	1,0.5,1,0.5,1,0.5,1
0,-3	0,-2,-3	0,-2,-3,-5	0,-2,2,0,-2	0,-2,-4,0,-2,-4	0,-1,-2,1,0,-1,-2		1,0.5	1,1,1	1,1,1,1	1,1,1,1,2	1,1,1,1,1,1	1,1,1,1,1,1,1
0,0	0,-2,-4	0,-2,-4,-2	0,-3,-2,2,5	0,-2,-5,0,-2,-5	0,-1,0,-1,-2,-1,-2		1,1.5	1,1,1.5	1,1,1,1.5	1,1,1,1.5,1.5	1,1,1,1,1,2	1,1,1,1,1,1,2
0,1	0,-2,-5	0,-3,-7,-5	0,-3,2,0,-3	0,-3,-2,2,5,9	0,-2,-4,-7,-2,-4,-7		1,0.667	1,1,2	1,1,1,2	1,1,1,2,1	1,1,1,1,2,1	1,1,1,1,1,2,1
0,2	0,-2,0	0,0,0,0	0,0,0,0,0	0,-3,0,0,-3,0	0,-3,2,-3,0,-3,2		1,3	1,2,1	1,1,2,1	1,1,2,1,1	1,1,1,1.5,1.5,1.5	1,1,1,1,2,1,1
0,3	0,-3,-7	0,1,3,4	0,1,3,4,6	0,-4,-7,-2,-5,-9	0,-3,4,2,0,2,0		1,0.333	1,2,2	1,2,1,1	1,2,1,2,1	1,1,1,2,1,1	1,1,1,1.5,1.5,1.5,1.5
	0,1,3	0,1,3,5	0,1,3,5,6	0,0,0,0,0,0	0,-4,-7,-2,-5,-9,-7				1,2,1,2		1,2,1,1,1,1	1,1,2,1,1,1,1
	0,2,0	0,2,3,5	0,1,5,8,12	0,1,2,3,4,5	0,0,-3,0,0,-3,0						1,2,1,2,1,2	1,2,1,2,1,2,1
	0,2,3	0,2,4,5	0,2,3,5,6	0,1,3,4,6,7	0,0,0,0,0,0,0
	0,2,4	0,2,4,6	0,2,3,5,7	0,1,3,5,6,8	0,1,2,3,4,5,6
		0,4,2,0	0,2,4,5,7	0,2,3,5,7,8	0,1,3,4,6,7,9
		0,5,3,0	0,2,4,6,8	0,2,4,5,7,9	0,2,4,5,7,9,10
			0,5,3,0,-4	0,2,4,6,8,10	0,3,0,1,5,8,12
				0,3,0,1,5,8	0,4,7,4,5,9,12
Pitch sequence (p) with rhythms: p with r							Rhythm sequence (r) with pitches (p): r with p
1st-order	2nd-order	3rd-order	4th-order	5th-order	6th-order		1st-order	2nd-order	3rd-order	4th-order	5th-order	6th-order
0,1 with0.5	0,-2,0 with 1,0.2	0,-1,-2,-3 with 1,0.5,0.5	0,-2,-3,-4,-5 with 1,1,1,1	0,-1,-3,-4,-6,-7 with 1,1,1,1,1	0,1,2,3,4,5,6 with 1,0.667,0.667,0.667,1,1		1,1 with 0,2,4	1,1,1 with 0,-1,-2,-3	1,1,1,1 with 0,-1,-2,-3,-4	1,1,1,1,1 with 0,-1,-2,-3,-4,-5	1,1,1,1,1,1 with 0,-1,-2,-1,-2,-3,-2	1,1,1,1,1,1,1 with 0,-1,-2,-1,-2,-3,-2,-3
0,0 with 1.25	0,-4,-7 with 1,0.333	0,-2,-3,-5 with 1,1,1	0,-2,-3,-5,-6 with 1,1,1,1	0,-2,-3,-2,0,1 with 1,1,1,1,1	0,-1,-2,-4,-5,-7,-8 with 1,1,1,1,1,1		1,1 with 0,-1,-3	1,1,1 with 0,-1,-3,-4	1,1,1,1 with 0,-2,-4,-7,-2	1,1,1,1,1 with 0,-2,-4,-7,-2,-4	1,1,1,1,1,1 with 0,-1,-2,-3,-4,-5,-6	1,1,1,1,1,1,1 with 0,-1,-2,-3,-4,-5,-6,-7
0,2 with 1.5	0,-1,-2 with 1,0.5	0,-2,-5,-7 with 1,1,1	0,-2,-4,-5,-7 with 1,1,1,1	0,-2,-3,-4,-5,-6 with 1,1,1,1,1	0,-1,-3,-4,-3,-1,0 with 1,1,1,1,1,1		1,1 with 0,-2,-3	1,1,1 with 0,-2,-4,-2	1,1,1,1 with 0,-2,-5,0,-2	1,1,1,1,1 with 0,-2,-5,0,-2,-5	1,1,1,1,1,1 with 0,-1,-2,1,0,-1,-2	1,1,1,1,1,1,1 with 0,-1,-2,-3,0,-1,-2,-3
0,3 with 1.5	0,-2,-6 with 1,0.5	0,-2,2,0 with 1,1,1	0,-2,-4,0,-2 with 1,1,1,1	0,-2,-4,0,-2,-4 with 1,1,1,1,1	0,-1,-3,-4,-5,-6,-7 with 1,1,1,1,1,1		1,1 with 0,-2,-4	1,1,1 with 0,-2,-4,-7	1,1,1,1 with 0,-2,2,0,-2	1,1,1,1,1 with 0,-3,-2,0,1,3	1,1,1,1,1,1 with 0,-1,0,-1,-2,-1,-2	1,1,1,1,1,1,1 with 0,-1,-8,-13,-8,0,-1,-8
0,-1 with0.1667	0,2,0 with 1,0.5	0,-4,-5,-7 with 1,1,1	0,-3,-2,0,1 with 1,1,1,1	0,-2,-5,0,-2,-5 with 1,1,1,1,1	0,-2,-3,-4,-5,-6,-7 with 1,1,1,1,1,1		1,1 with 0,-3,-1	1,1,1 with 0,-2,-5,-9	1,1,1,1 with 0,-3,-2,2,5	1,1,1,1,1 with 0,-3,-2,2,5,9	1,1,1,1,1,1 with 0,-2,-4,-7,-2,-4,-7	1,1,1,1,1,1,1 with 0,-1,0,-1,-2,-1,-2,-3
0,0 with 2	0,3,0 with 1,0.5	0,-4,3,0 with 1,1,1	0,-3,-2,2,5 with 1,1,1,1	0,-3,-2,0,-1,-2 with 1,1,1,1,1	0,-2,-4,-7,-2,-4,-7 with 1,1,1,1,1,1		1,1 with 0,-3,-5	1,1,1 with 0,-3,-7,-5	1,1,1,1 with 0,-3,2,0,-3	1,1.5,1.5,1,1.5 with 0,-3,0,0,-3,0	1,1,1,1,1,1 with 0,-3,-2,-3,0,-3,-2	1,1,1,1,1,1,1 with 0,-2,-4,-7,-2,-4,-7,-10
0,2 with0.25	0,4,7 with 1,0.5	0,0,0,0 with 1,1,1	0,-3,-5,-7,-5 with 1,1,1,1	0,-3,-2,2,5,9 with 1,1,1,1,1	0,-2,-4,0,-2,-4,-7 with 1,1,1,1,1,1		1,1 with 0,-3,-6	1,1,1 with 0,1,3,4	1,1,1,1 with 0,1,3,4,6	1,1,1,1,1 with 0,-3,2,-1,-5,-3	1,1,1,1,1,1 with 0,-3,-2,0,1,3,4	1,1,1,1,1,1,1 with 0,-2,-5,-9,-2,-5,-7,-9
0,0 with 2.5	0,-3,-2 with 1,1.5	0,1,3,5 with 1,1,1	0,-3,-7,-5,-3 with 1,1,1,1	0,-3,-5,-7,-3,-5 with 1,1,1,1,1	0,-2,-5,-7,-3,-5,-7 with 1,1,1,1,1,1		1,1 with 0,-4,-6	1,1,1 with 0,1,3,5	1,1,1,1 with 0,1,3,5,6	1,1,1,1,1 with 0,-4,-7,-2,-5,-9	1,1,1,1,1,1 with 0,-3,-7,-10,-3,-7,-10	1,1,1,1,1,1,1 with 0,-3,-2,-3,0,-3,-2,-3
0,-14 with 2.667	0,5,3 with 1,1.5	0,1,5,8 with 1,1,1	0,-3,2,-1,-5 with 1,1,1,1	0,-3,-7,-5,-3,-7 with 1,1,1,1,1	0,-2,-5,-9,-7,-5,-9 with 1,1,1,1,1,1		1,1 with 0,1,2	1,1,1 with 0,1,5,8	1,1,1,1 with 0,1,5,8,12	1,0.667,1,1,0.667 with 0,0,-3,0,0,-3	1,1.5,1.5,1,1.5,1.5 with 0,-3,0,0,-3,0,0	1,1,1,1,1,1,1 with 0,-3,2,-1,-5,-3,0,-7
0,0 with 2.75	0,4,7 with 1,1	0,2,3,5 with 1,1,1	0,-4,-2,0,1 with 1,1,1,1	0,-4,3,0,-2,-4 with 1,1,1,1,1	0,-2,-5,0,-2,-5,-8 with 1,1,1,1,1,1		1,1 with 0,2,3	1,1,1 with 0,2,3,5	1,1,1,1 with 0,2,3,5,6	1,1,1,1,1 with 0,1,3,4,6,7	1,1,1,1,1,1 with 0,-3,2,-1,-5,-3,0	1,1,1,1,1,1,1 with 0,-4,-7,-2,-5,-9,-7,-4
0,5 with 3.25	0,7,0 with 1,1	0,2,4,5 with 1,1,1	0,1,3,2,1 with 1,1,1,1	0,1,3,4,6,7 with 1,1,1,1,1	0,-3,-2,2,5,9,12 with 1,1,1,1,1,1		1,1 with 0,3,5	1,1,1 with 0,2,4,5	1,1,1,1 with 0,2,3,5,7	1,1,1,1,1 with 0,2,3,5,7,8	1,1,1,1,1,1 with 0,-4,-7,-2,-5,-9,-7	1,1,1,1,1,1,1 with 0,1,0,-1,0,-1,-2,-1
0,-1 with0.333	0,0,0 with 1,2	0,3,0,1 with 1,1,1	0,1,5,8,12 with 1,1,1,1	0,1,3,4,6,8 with 1,1,1,1,1	0,1,3,5,6,8,10 with 1,1,1,1,1,1		1,1 with 0,3,6	1,1,1 with 0,2,4,6	1,1,1,1 with 0,2,4,5,7	1,1,1,1,1 with 0,2,4,5,7,9	1,0.667,1,1,0.667,1 with 0,0,-3,0,0,-3,0	1,1,1,1,1,1,1 with 0,1,0,3,0,1,0,3
0,-5 with 3.333	0,4,2 with 1,2	0,4,2,0 with 1,1,1	0,2,3,5,6 with 1,1,1,1	0,1,3,5,6,8 with 1,1,1,1,1	0,2,3,5,7,8,10 with 1,1,1,1,1,1		1,1 with 0,3,7	1,1,1 with 0,5,3,0	1,1,1,1 with 0,2,4,6,8	1,1,1,1,1 with 0,2,4,6,8,10	1,1,1,1,1,1 with 0,1,0,3,0,1,0	1,1,1,1,1,1,1 with 0,1,3,4,6,7,9,10
0,-1 with 3.5	0,2,0 with 1,3	0,5,3,0 with 1,1,1	0,2,3,5,7 with 1,1,1,1	0,2,4,5,7,9 with 1,1,1,1,1	0,2,3,5,7,9,10 with 1,1,1,1,1,1		1,1 with 0,4,6		1,1,1,1 with 0,4,2,0,-3	1,1,1,1,1 with 0,3,0,1,5,8	1,1,1,1,1,1 with 0,2,3,5,6,8,9	1,1,1,1,1,1,1 with 0,2,4,7,4,5,9,12
0,0 with 4	0,4,7 with 1,3	0,7,4,5 with 1,1,1	0,2,4,5,7 with 1,1,1,1	0,3,0,1,5,8 with 1,1,1,1,1	0,3,0,1,5,8,12 with 1,1,1,1,1,1					1,1,1,1,1 with 0,4,2,0,-3,2	1,1,1,1,1,1 with 0,4,2,0,-3,2,0	1,1,1,1,1,1,1 with 0,4,2,0,-3,2,0,-3
