# Supplementary material for: Musical Creativity and Depth of Implicit Knowledge: Spectral and Temporal Individualities in Improvisation
Source: Front Comput Neurosci. 2018 Nov 13;12:89. doi: 10.3389/fncom.2018.00089 (PMC6243102; doi:10.3389/fncom.2018.00089)
Supplement: Supplementary file 2 [file Table_2.XLSX]

## Sheet: A
The eigenvalue and percentages of variance, and the comulative variance
Pitch sequence						Rhythm sequence
Hierarchy	Principal component	Total	Variance (%)	Cumulative (%)		Hierarchy	Principal component	Total	Variance (%)	Cumulative (%)
1st	1	17.053	81.207	81.207		1st	1	20.724	98.685	98.685
	2	2.15	10.239	91.445		2nd	1	4.978	23.704	23.704
2nd	1	2.882	13.723	13.723			2	1.18	5.621	29.325
	2	1.395	6.642	20.365		3rd	1	3.291	15.672	15.672
3rd	1	1.659	7.9	7.9			2	1.116	5.313	20.985
	2	1.243	5.918	13.818		4th	1	2.499	11.9	11.9
4th	1	1.328	6.326	6.326			2	1.103	5.253	17.153
	2	1.121	5.337	11.663		5th	1	2.002	9.535	9.535
5th	1	1.206	5.741	5.741			2	1.102	5.246	14.78
	2	1.098	5.227	10.968		6th	1	1.681	8.007	8.007
6th	1	1.14	5.429	5.429			2	1.127	5.369	13.376
	2	1.083	5.157	10.586
Pitch sequence with rhythm						Rhythm sequence with pitch
Hierarchy	Principal component	Total	Variance (%)	Cumulative (%)		Hierarchy	Principal component	Total	Variance (%)	Cumulative (%)
1st	1	1.608	7.657	7.657		1st	1	4.732	22.533	22.533
	2	1.223	5.824	13.481			2	1.093	5.203	27.736
2nd	1	1.244	5.926	5.926		2nd	1	1.445	6.883	6.883
	2	1.183	5.633	11.558			2	1.192	5.678	12.561
3rd	1	1.203	5.729	5.729		3rd	1	1.249	5.945	5.945
	2	1.101	5.241	10.97			2	1.09	5.19	11.135
4th	1	1.179	5.614	5.614		4th	1	1.147	5.462	5.462
	2	1.084	5.16	10.774			2	1.091	5.195	10.658
5th	1	1.124	5.351	5.351		5th	1	1.1	5.236	5.236
	2	1.085	5.164	10.515			2	1.082	5.15	10.386
6th	1	1.093	5.205	5.205		6th	1	1.081	5.147	5.147
	2	1.079	5.139	10.344			2	1.076	5.122	10.269

## Sheet: B
The eigenvectors for the principal components
Pitch sequence															Rhythm sequence
		1st		2nd		3rd		4th		5th		6th					1st	2nd		3rd		4th		5th		6th
Musician	Title	PC 1	PC 2	PC 1	PC 2	PC 1	PC 2	PC 1	PC 2	PC 1	PC 2	PC 1	PC 2		Musician	Title	PC 1	PC 1	PC 2	PC 1	PC 2	PC 1	PC 2	PC 1	PC 2	PC 1	PC 2
W. J. Evans	Autumn leaves	0.889	0.404	0.451	0.018	0.344	-0.12	0.403	0.096	0.389	0.221	0.382	0.1		W. J. Evans	Autumn leaves	0.995	0.538	-0.419	0.465	-0.098	0.454	0.001	0.409	-0.164	0.415	-0.242
	Israel	0.947	0.275	0.503	-0.308	0.466	-0.065	0.285	0.127	0.254	-0.131	0.245	-0.074			Israel	0.996	0.564	0.038	0.459	0.028	0.375	-0.384	0.345	0.12	0.296	0.071
	I love you porgy	0.947	0.066	0.457	-0.076	0.502	-0.033	0.214	0.055	0.147	0.141	0.143	-0.143			I love you porgy	0.996	0.477	-0.283	0.303	0.049	0.205	0.114	0.221	0.247	0.202	0.311
	Stella by starlight	0.868	0.406	0.337	-0.314	0.375	-0.296	0.316	0.037	0.313	0.089	0.247	0.158			Stella by starlight	0.999	0.637	0.041	0.574	0.123	0.515	-0.277	0.446	0.197	0.381	0.164
	Who can I turn to	0.941	0.056	0.39	-0.019	0.362	-0.13	0.32	0.192	0.312	0.322	0.282	0.107			Who can I turn to	0.998	0.709	0.112	0.59	-0.045	0.47	-0.04	0.385	-0.096	0.326	0.008
	Some day my prince will come	0.829	0.506	0.511	-0.334	0.407	-0.151	0.422	0.12	0.382	-0.017	0.421	0.145			Some day my prince will come	0.987	0.473	0.001	0.491	-0.04	0.479	-0.001	0.474	-0.051	0.501	-0.246
	A time for love	0.881	0.393	0.45	-0.29	0.529	-0.238	0.45	0.184	0.375	0.178	0.304	0.174			A time for love	0.993	0.643	0.144	0.575	0.046	0.57	-0.125	0.551	-0.109	0.539	-0.235
H. J. Hancock	Cantaloupe island	0.82	-0.425	0.306	0.315	0.024	0.306	-0.22	0.074	-0.192	-0.031	-0.125	0.034		H. J. Hancock	Cantaloupe island	0.952	0.148	0.083	0.091	-0.35	0.024	0.234	0.037	0.484	-0.03	0.421
	Maiden voyage	0.858	0.086	0.204	-0.219	0.044	-0.094	-0.014	-0.434	-0.063	-0.414	-0.123	-0.504			Maiden voyage	0.998	0.348	-0.168	0.206	0.502	0.112	0.164	0.057	0.184	0.024	-0.268
	Some day my prince will come	0.917	-0.079	0.213	-0.228	0.167	0.082	0.059	0.034	0.02	-0.303	0.02	-0.391			Some day my prince will come	0.997	0.351	0.119	0.339	0.096	0.343	0.255	0.377	0.146	0.358	-0.011
	Dolphin dance	0.899	0.355	0.371	-0.121	0.216	0.067	0.175	-0.078	0.14	-0.315	0.169	-0.27			Dolphin dance	0.997	0.391	-0.237	0.379	0.011	0.341	0.238	0.331	-0.066	0.223	0.122
	Thieves in the temple	0.874	-0.406	0.396	0.351	0.218	0.399	-0.136	0.318	-0.154	0.049	-0.1	0.056			Thieves in the temple	0.99	0.548	0.155	0.456	0.029	0.351	0.056	0.181	-0.345	0.054	-0.048
	Cotton tail	0.951	0.138	0.376	-0.125	0.362	0.247	0.13	0.04	0.028	-0.246	-0.064	-0.227			Cotton tail	0.999	0.514	0.36	0.408	0.052	0.413	-0.073	0.406	0.158	0.34	0.266
	The sorcerer	0.898	0.366	0.27	-0.082	0.002	-0.079	0.033	-0.695	-0.019	-0.413	-0.06	-0.008			The sorcerer	0.996	0.495	-0.342	0.394	-0.138	0.305	-0.048	0.207	-0.389	0.137	-0.163
M. Tyner	Man from Tanganyika	0.92	-0.261	0.287	0.264	0.138	0.282	-0.174	0.037	-0.131	0.215	-0.129	0.176		M. Tyner	Man from Tanganyika	0.995	0.501	-0.135	0.485	-0.339	0.463	0.314	0.395	-0.141	0.394	0.004
	Folks	0.862	-0.361	0.18	0.258	0	0.318	-0.261	0.032	-0.355	-0.035	-0.368	-0.2			Folks	0.999	0.439	0.339	0.32	-0.17	0.259	-0.218	0.216	0.24	0.157	0.312
	You stepped out of a dream	0.922	-0.338	0.36	0.128	0.138	0.369	-0.258	0.047	-0.25	0.27	-0.24	0.381			You stepped out of a dream	0.998	0.38	0.551	0.272	-0.209	0.183	0.457	0.154	-0.087	0.123	0.001
	For tomorrow	0.927	-0.332	0.38	0.398	0.168	0.346	-0.119	0.182	-0.144	-0.023	-0.128	0.01			For tomorrow	0.987	0.426	-0.104	0.107	0.495	-0.01	-0.175	-0.089	-0.144	-0.18	-0.335
	The habana sun	0.865	-0.424	0.438	-0.035	0.094	0.413	-0.274	0.196	-0.248	0.252	-0.215	0.26			The habana sun	0.993	0.507	-0.25	0.316	0.335	0.236	0.197	0.156	0.424	0.148	0.373
	Autumn leaves	0.935	-0.217	0.323	0.465	0.106	0.043	-0.153	0.205	-0.177	0.071	-0.201	-0.11			Autumn leaves	0.998	0.462	0.044	0.349	0.169	0.22	-0.341	0.162	-0.249	0.125	-0.324
	Just in time from Dimensions	0.955	-0.199	0.34	0.333	0.116	0.299	-0.242	0.319	-0.286	0.286	-0.337	0.358			Just in time from Dimensions	0.998	0.359	-0.011	0.197	-0.321	0.129	0.308	0.098	0.005	0.073	0.086
Pitch sequence with rhythm															Rhythm sequence with pitch
		1st		2nd		3rd		4th		5th		6th					1st		2nd		3rd		4th		5th		6th
Musician	Title	PC 1	PC 2	PC 1	PC 2	PC 1	PC 2	PC 1	PC 2	PC 1	PC 2	PC 1	PC 2		Musician	Title	PC 1	PC 2	PC 1	PC 2	PC 1	PC 2	PC 1	PC 2	PC 1	PC 2	PC 1	PC 2
W. J. Evans	Autumn leaves	0.308	0.455	0.297	0.057	0.177	0.102	0.299	0.131	0.3	-0.234	-0.26	0.418		W. J. Evans	Autumn leaves	0.483	-0.27	0.415	-0.009	0.379	0.168	0.29	0.243	-0.234	0.366	0.306	-0.37
	Israel	0.198	0.102	0.337	0.005	0.3	0.18	0.333	0.115	0.309	-0.07	-0.329	-0.256			Israel	0.523	-0.04	0.346	-0.032	0.305	0.035	0.315	-0.046	-0.357	-0.25	-0.49	-0.157
	I love you porgy	0.015	-0.229	0.094	0.009	0.242	-0.217	0.163	-0.088	0.01	-0.091	0.013	0.013			I love you porgy	0.476	-0.042	0.183	-0.2	0.119	-0.094	0.006	0.09	0.025	-0.003	0.031	0.018
	Stella by starlight	0.472	0.038	0.472	0.133	0.317	-0.013	0.19	0.031	0.076	-0.155	0.004	0.108			Stella by starlight	0.467	-0.277	0.363	-0.146	0.196	0.06	0.065	0.215	0.013	0.139	0.042	-0.011
	Who can I turn to	0.308	0.144	0.428	0.247	0.317	0.119	0.172	0.211	0.066	-0.219	-0.009	0.161			Who can I turn to	0.474	-0.332	0.328	0.1	0.116	0.115	0.037	0.257	0.024	0.139	0.069	0.006
	Some day my prince will come	0.238	0.441	0.439	-0.006	0.341	0.26	0.358	0.315	0.347	-0.384	-0.288	0.46			Some day my prince will come	0.609	-0.202	0.51	0.149	0.344	0.378	0.249	0.444	-0.21	0.514	0.303	-0.592
	A time for love	0.199	0.275	0.36	0.003	0.455	0.2	0.308	0.249	0.232	-0.279	-0.146	0.294			A time for love	0.647	-0.126	0.504	0.079	0.332	0.28	0.237	0.362	-0.139	0.372	0.084	-0.089
H. J. Hancock	Cantaloupe island	0.456	-0.19	-0.268	0.149	-0.22	-0.114	-0.119	-0.186	-0.076	0.12	0.031	-0.053		H. J. Hancock	Cantaloupe island	0.252	0.379	-0.203	0.011	-0.131	-0.234	-0.083	-0.09	0.04	-0.047	-0.004	0.018
	Maiden voyage	-0.044	0.343	-0.105	-0.395	0.065	-0.526	0.056	-0.581	0.099	0.573	-0.188	-0.619			Maiden voyage	0.292	-0.045	0.03	-0.251	0.068	-0.523	0.129	-0.49	-0.226	-0.581	-0.676	0.067
	Some day my prince will come	0.107	-0.058	-0.035	0.119	0.004	0.138	0.112	-0.055	0.208	0.293	-0.212	-0.1			Some day my prince will come	0.539	-0.017	0.305	0.341	0.195	-0.009	0.282	-0.258	-0.278	-0.147	-0.115	-0.034
	Dolphin dance	0.335	-0.059	0.111	0.164	0.142	-0.168	0.198	-0.249	0.282	0.215	-0.296	-0.126			Dolphin dance	0.552	-0.044	0.218	-0.063	0.261	-0.117	0.326	-0.2	-0.305	-0.028	-0.202	-0.178
	Thieves in the temple	0.409	-0.02	-0.172	0.419	-0.154	-0.08	-0.15	-0.082	-0.102	0.008	0.051	0.01			Thieves in the temple	0.364	0.321	-0.083	0.142	-0.145	-0.17	-0.111	0	0.061	0.009	0.03	0.016
	Cotton tail	0.194	0.249	0.051	0.283	-0.007	0.156	0.087	-0.012	0.082	0.188	-0.068	-0.077			Cotton tail	0.528	-0.204	0.293	0.195	0.143	-0.096	0.144	-0.153	-0.127	-0.144	-0.077	0.03
	The sorcerer	-0.105	0.09	-0.01	-0.472	-0.08	-0.442	0.024	-0.363	-0.005	0.217	0.053	-0.172			The sorcerer	0.459	-0.109	0.105	-0.25	0.067	-0.417	0.009	-0.315	0.049	-0.157	0.063	0.049
M. Tyner	Man from Tanganyika	0.058	-0.047	-0.144	0.249	-0.161	0.166	-0.274	0.111	-0.174	-0.08	0.124	0.031		M. Tyner	Man from Tanganyika	0.556	0.059	0.049	0.499	-0.247	0.181	-0.169	0.057	0.115	0.017	0.044	0.024
	Folks	0.254	-0.426	-0.158	-0.054	-0.232	-0.22	-0.332	-0.207	-0.419	0.079	0.42	-0.146			Folks	0.387	0.113	-0.09	0.117	-0.314	-0.165	-0.39	-0.15	0.409	-0.161	0.169	0.565
	You stepped out of a dream	0.117	-0.379	-0.194	0.261	-0.349	0.267	-0.351	0.229	-0.346	-0.123	0.332	0.082			You stepped out of a dream	0.454	0.193	-0.152	0.369	-0.34	0.18	-0.362	0.082	0.334	0.028	0.134	0.168
	For tomorrow	0.378	-0.12	-0.255	-0.001	-0.195	0.16	-0.185	0.107	-0.129	0.065	0.055	-0.01			For tomorrow	0.327	0.452	-0.146	0.194	-0.18	0.093	-0.131	-0.062	0.068	-0.005	0.032	0.019
	The habana sun	0.266	-0.106	-0.055	0.412	-0.332	0.263	-0.296	0.212	-0.303	-0.096	0.25	0.054			The habana sun	0.46	0.369	-0.143	0.418	-0.308	0.232	-0.313	0.078	0.28	0.014	0.099	0.132
	Autumn leaves	0.199	-0.277	-0.133	0.17	-0.088	0.04	-0.123	-0.003	-0.034	0.245	0.006	-0.117			Autumn leaves	0.403	0.21	0.039	0.182	-0.105	-0.019	-0.015	-0.194	0.017	-0.086	-0.004	0.015
	Just in time from Dimensions	0.419	0.005	-0.095	0.269	-0.195	0.287	-0.342	0.314	-0.402	-0.245	0.515	0.094			Just in time from Dimensions	0.505	0.172	-0.055	0.379	-0.36	0.323	-0.414	0.152	0.482	0.028	0.244	0.384
